# Supplementary material for: Phytochemical Profile, α-Glucosidase, and α-Amylase Inhibition Potential and Toxicity Evaluation of Extracts from Citrus aurantium (L) Peel, a Valuable By-Product from Northeastern Morocco
Source: Biomolecules. 2021 Oct 20;11(11):1555. doi: 10.3390/biom11111555 (PMC8615658; doi:10.3390/biom11111555)
Supplement: Supplementary file 1 [file biomolecules-11-01555-s001.zip]

Archive with 1 entries (1 files):
- biomolecules-1417878-supplementary.pdf
